# Supplementary material for: Identification of Polyphenol Derivatives as Novel SARS-CoV-2 and DENV Non-Nucleoside RdRp Inhibitors
Source: Molecules. 2022 Dec 25;28(1):160. doi: 10.3390/molecules28010160 (PMC9822497; doi:10.3390/molecules28010160)
Supplement: Supplementary file 1 [file molecules-28-00160-s001.zip]

Archive with 1 entries (1 files):
- molecules-2063545-supplementary.pdf
